# Supplementary material for: On the Feasibility of SERS-Based Monitoring of Drug Loading Efficiency in Exosomes for Targeted Delivery
Source: Biosensors (Basel). 2025 Feb 23;15(3):141. doi: 10.3390/bios15030141 (PMC11939968; doi:10.3390/bios15030141)
Supplement: Supplementary file 1 [file biosensors-15-00141-s001.zip]

Archive with 1 entries (1 files):
- biosensors-3463215-supplementary.pdf
